# Supplementary material for: Effects of physician‐present prehospital care in patients with out‐of‐hospital cardiac arrest on return of spontaneous circulation: A retrospective, observational study in Saga, Japan
Source: Health Sci Rep. 2024 Apr 22;7(4):e1981. doi: 10.1002/hsr2.1981 (PMC11035745; doi:10.1002/hsr2.1981)
Supplement: Supplementary file 1 — Supporting information. [file HSR2-7-e1981-s001.xlsx]

## Sheet: supplymentary1
Supplementary 1. Characteristics of patients with OHCA according to ROSC
		Total (n = 820)	ROSC (n = 359)	non-ROSC (n = 461)	p-value
Age		78 (66‒86)	78 (66‒86)	78 (66‒86)	0.659
Female		335 (40.9%)	154 (42.9%)	181 (39.3%)	0.316
Bystander witnessed		286 (34.9%)	186 (51.8%)	100 (21.7%)	<0.001
Bystander CPR		400 (48.8%)	183 (51.0%)	217 (47.1%)	0.291
Bystander defibrillation		5 (0.6%)	3 (0.8%)	2 (0.4%)	0.658
Shockable rhythm		82 (10.0%)	68 (18.9%)	14 (3.0%)	<0.001
Physician presence		151 (18.4%)	83 (23.1%)	68 (14.8%)	0.003
Prehospital advanced airway usage		211 (25.7%)	106 (29.5%)	105 (22.8%)	0.03
Prehospital epinephrine administration		173 (21.1%)	98 (27.3%)	75 (16.3%)	<0.001
Cardiac origin		594 (72.4%)	243 (67.7%)	351 (76.1%)	0.008
Time of arrest
	Day-time (7:00‒22:59 h)	623 (76.0%)	285 (79.4%)	338 (73.3%)	0.048
	Night-time (23:00‒6:59 h)	197 (24.0%)	74 (20.6%)	123 (26.7%)	0.048
Location of arrest
	Home	586 (71.5%)	244 (68.0%)	342 (74.2%)	0.052
	Work	14 (1.7%)	10 (2.8%)	4 (0.9%)	0.054
	Public area	199 (24.3%)	98 (27.3%)	101 (21.9%)	0.085
	Other	21 (2.6%)	7 (2.0%)	14 (3.0%)	0.379
On-site operation time (min)		11 (9‒13)	11 (9‒14)	11 (8‒13)	0.32
CPR, cardiopulmonary resuscitation; OHCA, out-of-hospital cardiac arrest; ROSC, return of spontaneous circulation
